# Supplementary material for: Proteograph™-based proteome and sphingolipidome analyses identified novel serum biomarkers to monitor astronauts’ health in spaceflight
Source: Front Physiol. 2026 Apr 22;17:1773221. doi: 10.3389/fphys.2026.1773221 (PMC13143587; doi:10.3389/fphys.2026.1773221)
Supplement: Supplementary file 4 [file Table2.xlsx]

## Sheet: Supplementary Table S3
	Supplementaty Table S3: Differentially Expressed Proteins in POST1 vs. PRE Samples (153 Proteins)
T: Protein.Group	T: First.Protein.Description	T: Genes	N: Student's T-test p-value POST1_PRE	N: Student's T-test q-value POST1_PRE	C: Student's T-test Significant POST_PRE	N: Student's T-test Difference POST1_PRE (log(2) fold change)	fold change POST1 vs PRE	% fold change POST1 vs PRE	Effect size (Cohen's index d)
P13942	Collagen alpha-2(XI) chain	COL11A2	8.49724e-05	0	+	0.401368	1.32076	32.076	1.32534	great
Q96CG8	Collagen triple helix repeat-containing protein 1	CTHRC1	0.000159572	0	+	0.261122	1.19841	19.841	0.96531	great
P00739	Haptoglobin-related protein	HPR	0.000368868	0.0245714	+	-0.250452	0.840633	-15.9367	-0.538977	medium
Q96A32	Myosin regulatory light chain 11	MYL11	0.000409927	0.0275	+	1.52019	2.86829	186.829	0.9661	great
Q99983	Osteomodulin	OMD	0.00027385	0.0264	+	0.758685	1.69195	69.1948	2.38076	great
P29120	Neuroendocrine convertase 1	PCSK1	0.000362929	0.0246667	+	1.32299	2.50184	150.184	3.20508	great
P02776	Platelet factor 4	PF4	0.000550823	0.046	+	-0.672097	0.627594	-37.2406	-2.29476	great
O60240	Perilipin-1	PLIN1	0.000597051	0.0458182	+	1.54411	2.91624	191.624	2.19067	great
O60664	Perilipin-3	PLIN3	0.000518091	0.048	+	0.753146	1.68546	68.5464	1.36574	great
Q96Q06	Perilipin-4	PLIN4	0.000105662	0	+	1.49792	2.82435	182.435	1.5956	great
Q9BUD6	Spondin-2	SPON2	7.00367e-05	0	+	0.697988	1.62224	62.2241	1.17495	great
P13686	Tartrate-resistant acid phosphatase type 5	ACP5	0.0392567	0.35852		0.281035	1.21507	21.5066	0.924465	great
P48960	Adhesion G protein-coupled receptor E5	ADGRE5	0.0109755	0.172421		0.464892	1.38021	38.0214	0.967133	great
P01019	Angiotensinogen	AGT	0.0110998	0.172276		0.263472	1.20036	20.0364	0.876418	great
Q09666	Neuroblast differentiation-associated protein AHNAK	AHNAK	0.0305486	0.336		0.415619	1.33387	33.3871	1.38793	great
P04075	Fructose-bisphosphate aldolase A	ALDOA	0.0385207	0.361065		-0.470736	0.721596	-27.8404	-1.17962	great
Q9Y5C1	Angiopoietin-related protein 3	ANGPTL3	0.00598697	0.105143		0.479972	1.39472	39.4717	0.885682	great
Q6UXH0	Angiopoietin-like protein 8	ANGPTL8	0.044216	0.371453		0.548753	1.46282	46.2821	1.07554	great
Q9H6X2	Anthrax toxin receptor 1	ANTXR1	0.0355749	0.352313		-0.551261	0.682423	-31.7577	-1.21187	great
Q0VD83	Apolipoprotein B receptor	APOBR	0.00806405	0.132		0.533635	1.44757	44.7572	1.23192	great
Q9BRR9	Rho GTPase-activating protein 9	ARHGAP9	0.00844184	0.138385		0.783377	1.72115	72.1155	0.76414	medium
P23560	Brain-derived neurotrophic factor	BDNF	0.0146553	0.212061		-0.33851	0.790858	-20.9142	-0.719744	medium
O00499	Myc box-dependent-interacting protein 1	BIN1	0.0391401	0.360413		0.42331	1.341	34.1001	1.12691	great
P02745	Complement C1q subcomponent subunit A	C1QA	0.00613414	0.104		-0.867736	0.548006	-45.1994	-1.29004	great
P02746	Complement C1q subcomponent subunit B	C1QB	0.00307087	0.0871429		-0.917459	0.529441	-47.0559	-1.57865	great
P02747	Complement C1q subcomponent subunit C	C1QC	0.00168126	0.0666667		-0.990925	0.503155	-49.6845	-1.68749	great
P0C0L4	Complement C4-A	C4A	0.0442635	0.370229		-0.278695	0.824336	-17.5664	-0.45392	medium
P17655	Calpain-2 catalytic subunit	CAPN2	0.00611931	0.106419		0.64482	1.56354	56.3544	1.81205	great
P04040	Catalase	CAT	0.0236118	0.296146		-0.477743	0.7181	-28.19	-1.50065	great
P29279	CCN family member 2	CCN2	0.0121027	0.185559		-0.254366	0.838355	-16.1645	-0.493231	medium
Q08722	Leukocyte surface antigen CD47	CD47	0.0405161	0.359328		-0.295119	0.815005	-18.4995	-0.864641	great
P14209	CD99 antigen	CD99	0.0465453	0.38307		0.303524	1.23416	23.4155	0.78571	medium
Q9HCU4	Cadherin EGF LAG seven-pass G-type receptor 2	CELSR2	0.00351172	0.0805		-0.353392	0.782742	-21.7258	-0.86162	great
Q8WUJ3	Cell migration-inducing and hyaluronan-binding protein	CEMIP	0.0244947	0.294047		0.30864	1.23854	23.854	0.690741	medium
Q02985	Complement factor H-related protein 3	CFHR3	0.0311856	0.339208		0.513084	1.4271	42.7098	0.429852	medium
Q92496	Complement factor H-related protein 4	CFHR4	0.0127936	0.192459		0.413364	1.33179	33.1788	0.481866	medium
O15335	Chondroadherin	CHAD	0.0265229	0.3104		0.300314	1.23141	23.1412	1.15731	great
P12110	Collagen alpha-2(VI) chain	COL6A2	0.00615736	0.102311		0.451666	1.36762	36.7619	0.580139	medium
P12111	Collagen alpha-3(VI) chain	COL6A3	0.0303854	0.340776		0.336623	1.2628	26.2797	0.597842	medium
Q9H336	Cysteine-rich secretory protein LCCL domain-containing 1	CRISPLD1	0.00165279	0.07		-0.557635	0.679415	-32.0585	-1.13305	great
P02741	C-reactive protein	CRP	0.000902109	0.05525		1.91076	3.76007	276.007	2.03916	great
Q9UBX1	Cathepsin F	CTSF	0.0176092	0.234685		-0.702744	0.614403	-38.5597	-1.22525	great
P00167	Cytochrome b5	CYB5A	0.00358067	0.0790303		0.735974	1.66552	66.5522	0.858471	great
P39656	Dolichyl-diphosphooligosaccharide--protein glycosyltransferase 48 kDa subunit	DDOST	0.0384845	0.363805		0.267723	1.20391	20.3906	0.649249	medium
Q8NDZ4	Divergent protein kinase domain 2A	DIPK2A	0.0466442	0.378639		-0.208349	0.865527	-13.4473	-0.610085	medium
Q9UBP4	Dickkopf-related protein 3	DKK3	0.0331193	0.34033		0.315186	1.24417	24.4172	0.862519	great
Q13609	Deoxyribonuclease gamma	DNASE1L3	0.0251335	0.299724		-0.476353	0.718792	-28.1208	-0.571657	medium
Q13011	Delta(3,5)-Delta(2,4)-dienoyl-CoA isomerase, mitochondrial	ECH1	0.0338262	0.343856		-0.597641	0.660834	-33.9166	-1.12415	great
Q8IUX8	Epidermal growth factor-like protein 6	EGFL6	0.0233935	0.294963		-0.664236	0.631023	-36.8977	-0.789868	medium
P11678	Eosinophil peroxidase	EPX	0.0275245	0.316301		0.556645	1.47084	47.0845	0.473058	medium
Q4G0M1	Erythroferrone	ERFE	0.00176936	0.0692727		1.62367	3.08158	208.158	2.58163	great
Q16394	Exostosin-1	EXT1	0.0217441	0.2747		0.251699	1.19061	19.0608	0.692288	medium
P00451	Coagulation factor VIII	F8	0.000812874	0.0646154		0.46309	1.37849	37.8491	1.09282	great
Q8IWE2	Protein NOXP20	FAM114A1	0.00100495	0.0555294		0.845145	1.79645	79.6445	1.54965	great
P23142	Fibulin-1	FBLN1	0.0212169	0.268759		0.472418	1.38743	38.7433	0.974379	great
P98095	Fibulin-2	FBLN2	0.00950144	0.154148		0.462356	1.37779	37.779	1.34807	great
Q92765	Secreted frizzled-related protein 3	FRZB	0.035815	0.34522		-0.414479	0.75029	-24.971	-0.337369	medium
P54710	Sodium/potassium-transporting ATPase subunit gamma	FXYD2	0.0498143	0.387868		0.301526	1.23245	23.2447	0.768276	medium
Q6UWH4	Golgi-associated kinase 1B	GASK1B	0.0498388	0.385316		0.194193	1.14408	14.4084	0.839004	great
P00367	Glutamate dehydrogenase 1, mitochondrial	GLUD1	0.00687991	0.114553		0.467771	1.38297	38.2971	0.40854	medium
P28799	Progranulin	GRN	0.0176293	0.232378		0.272375	1.20779	20.7794	0.827107	great
P69905	Hemoglobin subunit alpha	HBA1	0.0472304	0.376109		-0.536383	0.689497	-31.0503	-0.937713	great
P02042	Hemoglobin subunit delta	HBD	0.0432364	0.369706		-0.612724	0.653961	-34.6039	-1.17792	great
P69891	Hemoglobin subunit gamma-1	HBG1	0.0432985	0.368029		-0.482402	0.715785	-28.4215	-0.794708	medium
Q04756	Hepatocyte growth factor activator	HGFAC	0.0147927	0.209851		-0.45469	0.729667	-27.0333	-0.781227	medium
P00492	Hypoxanthine-guanine phosphoribosyltransferase	HPRT1	0.0260409	0.308404		-0.390846	0.762682	-23.7318	-0.690013	medium
P35858	Insulin-like growth factor-binding protein complex acid labile subunit	IGFALS	0.0392624	0.355719		0.277807	1.21235	21.2351	1.05078	great
P22692	Insulin-like growth factor-binding protein 4	IGFBP4	0.041115	0.361121		0.295162	1.22702	22.7023	1.04365	great
P01860	Immunoglobulin heavy constant gamma 3	IGHG3	0.0130778	0.198387		-0.363141	0.77747	-22.253	-0.615051	medium
A0A0B4J1V0	Immunoglobulin heavy variable 3-15	IGHV3-15	0.0327911	0.33837		-1.13267	0.456071	-54.3929	-0.827295	great
A0A087WSY6	Immunoglobulin kappa variable 3D-15	IGKV3D-15	0.0094789	0.156226		-0.418827	0.748033	-25.1967	-0.598857	medium
B9A064	Immunoglobulin lambda-like polypeptide 5	IGLL5	0.00484411	0.100526		-0.362379	0.777881	-22.2119	-0.926566	great
P16871	Interleukin-7 receptor subunit alpha	IL7R	0.0479085	0.380432		-0.242885	0.845054	-15.4946	-0.432785	medium
Q12905	Interleukin enhancer-binding factor 2	ILF2	0.000898211	0.0589333		0.399636	1.31918	31.9175	1.50703	great
Q12906	Interleukin enhancer-binding factor 3	ILF3	0.0010465	0.0524444		0.32888	1.25604	25.6038	1.19511	great
Q06033	Inter-alpha-trypsin inhibitor heavy chain H3	ITIH3	0.0240831	0.298602		0.293439	1.22556	22.5558	0.322553	medium
Q8N7A1	Kelch domain-containing protein 1	KLHDC1	0.019935	0.257403		0.702622	1.62746	62.746	0.918326	great
O15230	Laminin subunit alpha-5	LAMA5	0.0355924	0.349483		-0.69641	0.617106	-38.2894	-0.707676	medium
P18428	Lipopolysaccharide-binding protein	LBP	0.0402986	0.357877		0.448261	1.36439	36.4395	1.36646	great
O00292	Left-right determination factor 2	LEFTY2	0.00230485	0.07216		-0.327556	0.796885	-20.3115	-0.962152	great
Q8NES3	Beta-1,3-N-acetylglucosaminyltransferase lunatic fringe	LFNG	0.00705128	0.11625		0.21534	1.16098	16.0977	0.723877	medium
Q9Y5X9	Endothelial lipase	LIPG	0.0393211	0.353302		0.408033	1.32688	32.6875	0.647368	medium
Q03252	Lamin-B2	LMNB2	0.00432628	0.0923243		0.699784	1.62426	62.4262	2.52763	great
P33908	Mannosyl-oligosaccharide 1,2-alpha-mannosidase IA	MAN1A1	0.0337604	0.346255		0.268584	1.20462	20.4625	0.926258	great
Q9UKM7	Endoplasmic reticulum mannosyl-oligosaccharide 1,2-alpha-mannosidase	MAN1B1	0.028225	0.316917		-0.22257	0.857037	-14.2963	-0.651638	medium
P27816	Microtubule-associated protein 4	MAP4	0.0260302	0.311682		0.811429	1.75495	75.4949	0.881429	great
P11226	Mannose-binding protein C	MBL2	0.0339553	0.342643		0.404197	1.32335	32.3352	0.800712	great
P08493	Matrix Gla protein	MGP	0.0271699	0.315043		0.554129	1.46828	46.8282	1.13822	great
Q16674	Melanoma-derived growth regulatory protein	MIA	0.0109456	0.174429		-0.242843	0.845078	-15.4922	-0.961804	great
Q5JRA6	Transport and Golgi organization protein 1 homolog	MIA3	0.0431873	0.372237		0.270605	1.20631	20.6314	0.517694	medium
Q9BPX6	Calcium uptake protein 1, mitochondrial	MICU1	0.00234214	0.0729231		-0.25742	0.836583	-16.3417	-0.57417	medium
Q14165	Malectin	MLEC	0.0196093	0.259316		-0.177523	0.88422	-11.578	-0.911933	great
P11836	B-lymphocyte antigen CD20	MS4A1	0.0327896	0.341533		-0.442417	0.735901	-26.4099	-0.58266	medium
P05976	Myosin light chain 1/3, skeletal muscle isoform	MYL1	0.00654129	0.110348		1.4031	2.64469	164.469	0.965959	great
Q8IW45	ATP-dependent (S)-NAD(P)H-hydrate dehydratase	NAXD	0.0175036	0.235722		0.355536	1.27946	27.9461	0.628072	medium
Q9BZQ8	Protein Niban 1	NIBAN1	0.0158375	0.21971		0.414317	1.33267	33.2668	1.53735	great
Q13253	Noggin	NOG	0.044887	0.373475		-0.440081	0.737093	-26.2907	-0.677518	medium
Q9BXD5	N-acetylneuraminate lyase	NPL	0.0266559	0.31033		0.413126	1.33157	33.1568	1.27531	great
O60462	Neuropilin-2	NRP2	0.0441165	0.373536		0.214286	1.16013	16.013	1.25819	great
Q86UD1	Out at first protein homolog	OAF	0.0470968	0.379779		0.258523	1.19625	19.6253	0.776457	medium
P02763	Alpha-1-acid glycoprotein 1	ORM1	0.0321995	0.339771		0.25088	1.18993	18.9933	0.802326	great
P13674	Prolyl 4-hydroxylase subunit alpha-1	P4HA1	0.0318701	0.344941		0.320358	1.24864	24.864	0.998285	great
P11940	Polyadenylate-binding protein 1	PABPC1	0.00230442	0.0751667		0.600777	1.51653	51.6533	2.31035	great
Q13310	Polyadenylate-binding protein 4	PABPC4	0.029226	0.327794		0.531853	1.44578	44.5785	1.61623	great
Q13177	Serine/threonine-protein kinase PAK 2	PAK2	0.0126987	0.193933		0.241329	1.18208	18.2081	0.996063	great
Q8NBP7	Proprotein convertase subtilisin/kexin type 9	PCSK9	0.0168018	0.226028		0.196528	1.14594	14.5937	0.507587	medium
Q96S96	Phosphatidylethanolamine-binding protein 4	PEBP4	0.00413744	0.0912		-0.326083	0.797699	-20.2301	-0.507033	medium
P10720	Platelet factor 4 variant	PF4V1	0.000866342	0.0622857		-0.327382	0.796981	-20.3019	-1.56737	great
P02812;P04280	Basic salivary proline-rich protein 2	PRB1;PRB2	0.00308843	0.0851034		1.01745	2.02434	102.434	0.81885	great
P32119	Peroxiredoxin-2	PRDX2	0.00424411	0.0948889		-0.359649	0.779354	-22.0646	-0.953773	great
P13727	Bone marrow proteoglycan	PRG2	0.0276851	0.314979		0.341849	1.26738	26.738	0.57693	medium
Q92954	Proteoglycan 4	PRG4	0.00394524	0.0874118		0.453328	1.3692	36.9195	1.09735	great
P14314	Glucosidase 2 subunit beta	PRKCSH	0.0415212	0.361774		0.271186	1.2068	20.6799	0.878928	great
Q06323	Proteasome activator complex subunit 1	PSME1	0.0466029	0.380979		0.218969	1.1639	16.3902	0.975153	great
Q99969	Retinoic acid receptor responder protein 2	RARRES2	0.0374639	0.352984		0.234735	1.17669	17.6691	0.598105	medium
P78509	Reelin	RELN	0.0322437	0.337283		0.759249	1.69261	69.2609	0.986055	great
P05386	Large ribosomal subunit protein P1	RPLP1	0.00320111	0.0844		1.36781	2.58079	158.079	1.84103	great
P0DJI8	Serum amyloid A-1 protein	SAA1	0.00186838	0.0683478		1.60741	3.04704	204.704	2.75937	great
O75995	SAM and SH3 domain-containing protein 3	SASH3	0.0304675	0.338788		0.844737	1.79594	79.5937	0.983501	great
Q96KG9	N-terminal kinase-like protein	SCYL1	0.00758013	0.12376		0.411655	1.33021	33.0211	0.967269	great
P49908	Selenoprotein P	SELENOP	0.0487018	0.380747		-0.25415	0.838481	-16.1519	-0.945287	great
Q8N474	Secreted frizzled-related protein 1	SFRP1	0.0472226	0.378219		-0.611942	0.654315	-34.5685	-0.882104	great
Q6FHJ7	Secreted frizzled-related protein 4	SFRP4	0.00117643	0.0572632		0.438202	1.35491	35.4915	1.02746	great
Q9H173	Nucleotide exchange factor SIL1	SIL1	0.00985199	0.157309		0.272169	1.20762	20.7622	1.05648	great
Q9ULF5	Zinc transporter ZIP10	SLC39A10	0.0133867	0.203683		0.480687	1.39541	39.5408	0.914195	great
P37840	Alpha-synuclein	SNCA	0.0281351	0.319537		-0.527312	0.693846	-30.6154	-1.11942	great
O60271	C-Jun-amino-terminal kinase-interacting protein 4	SPAG9	0.0186709	0.25232		0.488507	1.40299	40.2992	1.29274	great
Q9HCB6	Spondin-1	SPON1	0.00346938	0.0830968		0.184621	1.13652	13.6518	1.288	great
Q13103	Secreted phosphoprotein 24	SPP2	0.0374167	0.35557		-0.506552	0.703903	-29.6097	-0.754294	medium
A1L4H1	Soluble scavenger receptor cysteine-rich domain-containing protein SSC5D	SSC5D	0.00490525	0.0992821		0.336437	1.26263	26.2634	1.71191	great
O00186	Syntaxin-binding protein 3	STXBP3	0.0358138	0.347932		-0.354163	0.782323	-21.7677	-0.897784	great
O60279	Sushi domain-containing protein 5	SUSD5	0.0339841	0.339752		0.281425	1.21539	21.5395	1.17794	great
Q4LDE5	Sushi, von Willebrand factor type A, EGF and pentraxin domain-containing protein 1	SVEP1	0.031971	0.342485		0.743505	1.67424	67.4238	1.08264	great
Q92804	TATA-binding protein-associated factor 2N	TAF15	0.0160087	0.218229		0.716341	1.64301	64.301	1.24956	great
P37837	Transaldolase	TALDO1	0.0201108	0.256974		0.316102	1.24496	24.4962	0.81776	great
P02787	Serotransferrin	TF	0.0148707	0.208059		-0.299096	0.812762	-18.7238	-1.21896	great
P35443	Thrombospondin-4	THBS4	0.0145611	0.217438		0.407305	1.32621	32.6206	0.896641	great
O43508	Tumor necrosis factor ligand superfamily member 12	TNFSF12	0.00726187	0.119837		-0.621607	0.649947	-35.0053	-1.74185	great
O75888	Tumor necrosis factor ligand superfamily member 13	TNFSF13	0.0320691	0.34		-0.280595	0.823251	-17.6749	-0.700851	medium
P63316	Troponin C, slow skeletal and cardiac muscles	TNNC1	0.000717641	0.065		1.15621	2.22871	122.871	1.30301	great
P19237	Troponin I, slow skeletal muscle	TNNI1	0.00283388	0.0857778		1.31003	2.47947	147.947	1.10906	great
P13693	Translationally-controlled tumor protein	TPT1	0.0354699	0.354807		0.407286	1.32619	32.6189	1.1224	great
Q8WUA8	Tsukushi	TSKU	0.00560234	0.105659		0.614564	1.5311	53.1095	0.685714	medium
Q8WZ42	Titin	TTN	0.0481605	0.379946		0.714854	1.64132	64.1317	1.0578	great
P10599	Thioredoxin	TXN	0.0360696	0.345311		-0.523267	0.695794	-30.4206	-1.37337	great
Q96J42	Thioredoxin domain-containing protein 15	TXNDC15	0.0360796	0.342433		0.439068	1.35573	35.5728	0.704639	medium
P08670	Vimentin	VIM	0.014644	0.215323		0.654432	1.574	57.3996	1.0657	great
Q6UXI7	Vitrin	VIT	0.0242718	0.298762		0.178501	1.13171	13.1707	0.615228	medium
Q96QK1	Vacuolar protein sorting-associated protein 35	VPS35	0.0499283	0.383137		-0.538502	0.688485	-31.1515	-1.18756	great
P04275	von Willebrand factor	VWF	0.00513943	0.0989		1.01107	2.01541	101.541	1.49258	great
P23381	Tryptophan--tRNA ligase, cytoplasmic	WARS1	0.0386885	0.35936		0.413854	1.33224	33.224	1.01821	great
P42768	Actin nucleation-promoting factor WAS	WAS	0.024429	0.296518		0.547831	1.46189	46.1886	1.38776	great
Q8NA23	WD repeat-containing protein 31	WDR31	0.0426046	0.369612		-0.412205	0.751474	-24.8526	-0.769772	medium
